# Supplementary material for: The effect of environmental calcium on gene expression, biofilm formation and virulence of Vibrio parahaemolyticus
Source: Front Microbiol. 2024 May 31;15:1340429. doi: 10.3389/fmicb.2024.1340429 (PMC11176486; doi:10.3389/fmicb.2024.1340429)
Supplement: Supplementary file 1 [file Table_1.XLSX]

## Sheet: HI-VS-Ca2+
Gene	Product	Fold Change	pvalue
VP0021	glycyl-tRNA synthetase subunit beta	2.14854	2.34386e-10
VP0025	sulfur transfer protein SirA	0.301296	9.46925e-09
VP0029	3-ketoacyl-CoA thiolase	2.5189	2.69772e-24
VP0044	hypothetical protein	0.478649	1.28359e-11
VP0056	hypothetical protein	3.00027	9.32118e-09
VP0060	multidrug transmembrane resistance signal peptide protein	0.469666	7.0912e-18
VP0106	hypothetical protein	0.468213	0.00908815
VP0118	nitrogen regulation protein	3.9082	4.84902e-35
VP0120	hypothetical protein	0.461775	1.10064e-08
VP0131	hypothetical protein	0.483147	3.37644e-14
VP0147	ComF-like protein	0.486915	0.0113727
VP0156	xanthine/uracil permease family protein	0.487099	5.78269e-10
VP0159	bifunctional (p)ppGpp synthetase II/ guanosine-3'%2C5'-bis pyrophosphate 3'-pyrophosphohydrolase	2.07323	6.22962e-19
VP0168	hypothetical protein	2.22837	2.65108e-14
VP0171	peptide ABC transporter permease	2.88942	3.68782e-08
VP0172	binding protein component of ABC transporter	2.00103	2.97314e-14
VP0242	hypothetical protein	0.447048	2.68666e-11
VP0259	50S ribosomal protein L23	2.0723	1.85947e-14
VP0270	30S ribosomal protein S14	2.10794	5.34356e-12
VP0271	30S ribosomal protein S8	2.09581	6.50151e-18
VP0272	50S ribosomal protein L6	2.25281	1.0364e-20
VP0273	50S ribosomal protein L18	2.16419	1.66715e-17
VP0282	DNA-directed RNA polymerase subunit alpha	2.11418	3.94963e-20
VP0283	50S ribosomal protein L17	2.27983	2.46305e-25
VP0303	hypothetical protein	0.477443	6.87834e-13
VP0320	hypothetical protein	2.30916	5.80073e-21
VP0342	3-isopropylmalate dehydratase small subunit	2.15611	1.69243e-11
VP0350	leucine transcriptional activator	0.303632	2.62881e-34
VP0357	hypothetical protein	0.437737	1.76467e-10
VP0360	hypothetical protein	0.487595	0.000676044
VP0371	hypothetical protein	0.486731	4.90283e-05
VP0383	hypothetical protein	0.42156	3.16766e-05
VP0396	hypothetical protein	0.389037	3.42945e-15
VP0397	hypothetical protein	0.436252	0.00619465
VP0416	general secretion pathway protein B	2.34256	0.000211696
VP0422	potassium channel protein	0.498719	1.43499e-05
VP0431	DNA topoisomerase IV subunit A	2.18492	3.87421e-21
VP0442	ubiquinol-cytochrome c reductase%2C cytochrome b	2.06572	2.14535e-11
VP0443	ubiquinol-cytochrome c reductase%2C cytochrome c1	2.10866	3.36684e-15
VP0471	carbamoyl phosphate synthase large subunit	2.99506	2.71443e-28
VP0476	hypothetical protein	0.433789	2.13223e-12
VP0482	glutamate synthase subunit alpha	2.29873	7.69967e-21
VP0484	glutamate synthase%2C large subunit	2.23492	2.96659e-15
VP0493	hypothetical protein	0.425168	5.03638e-05
VP0508	flavodoxin FldB	0.447328	1.90642e-13
VP0513	lysyl-tRNA synthetase	2.33765	1.94792e-13
VP0518	DNA mismatch repair protein	0.451022	7.41915e-09
VP0534	isoleucyl-tRNA synthetase	2.1172	1.75764e-13
VP0540	carbon starvation protein A	3.33411	2.39924e-40
VP0558	hypothetical protein	0.391494	4.82009e-23
VP0562	hypothetical protein	0.496291	2.15843e-09
VP0569	DNA-binding response regulator PhoB	0.466639	7.4722e-14
VP0592	hypothetical protein	0.431306	0.00509077
VP0593	inositol monophosphatase	0.460676	1.37383e-14
VP0597	scaffold protein	2.28861	1.34295e-05
VP0606	hypothetical protein	0.350432	1.74611e-10
VP0638	resolvase	2.01991	0.0190002
VP0647	small protein A	0.408537	3.07293e-15
VP0664	hypothetical protein	0.424983	4.89527e-07
VP0670	hypothetical protein	0.498227	1.02928e-05
VP0697	exonuclease IX	0.466458	6.69197e-12
VP0708	D%2CD-heptose 1%2C7-bisphosphate phosphatase	0.472296	3.66832e-14
VP0709	trehalose repressor	0.499931	5.81221e-14
VP0712	hypothetical protein	0.00834771	0
VP0714	hypothetical protein	0.338744	1.76346e-22
VP0741	molecular chaperone LolB	0.458966	1.78576e-12
VP0758	cation transporter E1-E2 family ATPase	2.37302	6.08372e-12
VP0760	chitoporin	0.363008	0.00015376
VP0777	flagellar basal body rod modification protein	2.29774	3.30628e-18
VP0778	flagellar hook protein FlgE	2.34233	2.68255e-24
VP0781	flagellar basal body rod protein FlgG	3.54215	5.68541e-39
VP0782	flagellar basal body L-ring protein	3.2884	8.13169e-18
VP0786	flagellar hook-associated protein FlgL	2.0792	5.44851e-13
VP0788	flagellin	2.12502	3.71163e-23
VP0802	hypothetical protein	2.99255	9.01e-37
VP0844	succinate dehydrogenase%2C hydrophobic membrane anchor protein	2.10435	2.43269e-13
VP0907	hypothetical protein	2.44546	2.62204e-21
VP0910	C4-dicarboxylate-binding periplasmic protein	2.16628	0.000920188
VP0911	C4-dicarboxylate transport protein DctQ	2.44109	0.000740313
VP0912	C4-dicarboxylate transport protein	4.3425	2.19039e-50
VP0936	hypothetical protein	0.490924	2.93579e-10
VP0938	hypothetical protein	0.49763	3.5133e-14
VP0942	fimbrial protein	0.342988	1.45327e-08
VP0957	hypothetical protein	0.434081	0.00671616
VP0961	hypothetical protein	2.07876	0.0159368
VP0980	hypothetical protein	0.483497	3.20032e-14
VP0990	hypothetical protein	2.6951	1.31767e-22
VP1026	hypothetical protein	0.388723	8.6527e-09
VP1043	hypothetical protein	0.437523	1.47439e-14
VP1050	hypothetical protein	0.453504	0.000260875
VP1056	hypothetical protein	0.475001	6.42111e-07
VP1066	hypothetical protein	2.20086	1.78864e-10
VP1092	acridine efflux pump	2.03883	7.08297e-14
VP1099	tRNA-(MS[2]IO[6]A)-hydroxylase	0.493187	7.09026e-11
VP1100	hypothetical protein	0.424384	1.35472e-15
VP1113	biotin synthase	2.62363	1.30982e-21
VP1114	8-amino-7-oxononanoate synthase	3.43285	7.05099e-49
VP1115	biotin synthesis protein BioC	2.63934	1.49183e-09
VP1116	dithiobiotin synthetase	2.03633	6.32108e-06
VP1119	transcriptional regulator	0.390423	0.000137064
VP1145	hypothetical protein	0.443888	2.77877e-09
VP1157	formate transporter 1	0.476807	0.000134622
VP1158	hypothetical protein	0.444276	0.00017746
VP1173	phage shock protein A	2.36874	2.27041e-23
VP1174	phage shock protein B	2.07579	1.49074e-05
VP1175	phage shock protein C	2.00276	7.92659e-07
VP1177	periplasmic linker protein	2.16835	2.98058e-11
VP1190	anaerobic nitric oxide reductase transcription regulator	3.20108	9.42089e-19
VP1211	sensor histidine kinase	0.384652	6.99889e-06
VP1212	DNA-binding response regulator	0.326855	1.77316e-23
VP1213	hypothetical protein	0.186729	1.78385e-101
VP1225	ABC transporter ATP-binding protein	0.293119	1.80493e-17
VP1249	cysteine/glutathione ABC transporter membrane/ATP-binding protein	2.28644	9.57805e-15
VP1257	SanA protein	0.454214	1.13827e-08
VP1265	hypothetical protein	0.448954	1.11843e-05
VP1272	hypothetical protein	0.462277	5.8356e-13
VP1273	histidine ammonia-lyase	2.08172	2.60699e-09
VP1274	urocanate hydratase	2.23609	1.30853e-11
VP1275	formimidoylglutamase	2.24776	3.14823e-15
VP1276	imidazolonepropionase	2.07033	5.05034e-10
VP1279	hypothetical protein	0.469295	2.03707e-07
VP1284	hypothetical protein	0.381949	8.56584e-18
VP1291	phenylalanyl-tRNA synthetase subunit beta	2.42172	1.36115e-14
VP1292	hypothetical protein	0.466138	0.0129289
VP1295	hypothetical protein	0.377266	1.50161e-25
VP1315	multidrug resistance protein	0.487691	6.18771e-19
VP1329	fatty aldehyde dehydrogenase	2.98814	6.02026e-14
VP1333	ornithine cyclodeaminase	2.42624	3.54993e-11
VP1339	hypothetical protein	0.283714	3.90433e-14
VP1343	oligopeptide ABC transporter ATP-binding protein	2.31945	2.31857e-05
VP1344	oligopeptide ABC transporter ATP-binding protein	2.19601	8.3164e-06
VP1345	oligopeptide ABC transporter permease	2.60941	3.52618e-06
VP1346	oligopeptide ABC transporter permease	2.66598	1.59033e-07
VP1350	oxidoreductase	2.14891	3.12459e-18
VP1409	hypothetical protein	0.497221	4.00749e-07
VP1428	hypothetical protein	0.428977	0.000388748
VP1431	ATP-binding protein of a transport system	2.09793	2.71731e-17
VP1433	hypothetical protein	0.482557	0.00996601
VP1457	hypothetical protein	0.377709	7.69315e-11
VP1471	hypothetical protein	0.478516	0.00965967
VP1493	hypothetical protein	0.479879	8.38936e-09
VP1495	hypothetical protein	0.495472	0.000175115
VP1511	formate dehydrogenase-specific chaperone	2.11964	2.26429e-11
VP1533	C32 tRNA thiolase	0.392829	2.45365e-25
VP1543	cbb3-type cytochrome c oxidase subunit II	2.0712	1.48882e-17
VP1585	hypothetical protein	0.409712	0.00247283
VP1586	hypothetical protein	0.303618	1.35222e-07
VP1592	hypothetical protein	0.339024	2.80289e-06
VP1599	hypothetical protein	0.40515	1.01428e-15
VP1603	hypothetical protein	0.395794	7.66251e-08
VP1626	sulfite reductase%2C gamma subunit-like protein	0.328727	3.37058e-08
VP1646	aconitate hydratase	2.27372	4.53149e-09
VP1647	methylcitrate synthase	2.04719	1.7831e-15
VP1648	2-methylisocitrate lyase	2.1834	3.21824e-16
VP1651	tricarboxylic transport TctC	0.102116	1.50119e-52
VP1652	tricarboxylic transport TctB	0.188747	1.37505e-12
VP1653	tricarboxylic transport TctA	0.246082	1.92465e-14
VP1667	outer membrane protein PopN	2.32878	2.09119e-11
VP1669	type III secretion protein YscO	2.09762	0.0132613
VP1670	translocation protein in type III secretion	2.21885	0.000606623
VP1671	type III secretion system protein	2.49516	0.000641145
VP1686	adenosine monophosphate-protein transferase VopS	2.76303	5.34341e-09
VP1695	type III export protein PscD	2.20012	0.00107876
VP1696	type III secretion protein YscC	2.79878	3.69614e-10
VP1697	type III export apparatus protein NosA	2.24158	0.00244067
VP1698	hypothetical protein	2.06521	7.49676e-10
VP1706	hypothetical protein	0.308045	9.04803e-08
VP1709	6-phosphogluconolactonase	2.24359	9.77275e-16
VP1713	hypothetical protein	0.405959	1.99756e-22
VP1727	glycine betaine/L-proline transport system permease	2.89619	1.09167e-21
VP1728	glycine betaine transporter periplasmic subunit	2.17297	1.52195e-15
VP1731	hypothetical protein	2.14955	0.0114709
VP1739	hypothetical protein	0.466022	5.5249e-13
VP1746	hypothetical protein	0.438167	0.00735628
VP1753	alkylphosphonate ABC transporter	0.359295	2.03058e-17
VP1758	galactoside O-acetyltransferase	0.45764	3.10003e-08
VP1764	transmembrane protein	0.487313	0.000220867
VP1773	hypothetical protein	2.27147	0.0020225
VP1776	aldehyde dehydrogenase	2.27494	0.00708593
VP1871	hypothetical protein	0.291886	1.34901e-36
VP1881	hypothetical protein	0.365894	7.82382e-11
VP1882	hypothetical protein	0.415568	8.91444e-11
VP1883	6-pyruvoyl tetrahydrobiopterin synthase	0.468921	1.96398e-20
VP1888	hypothetical protein	0.479304	1.82845e-06
VP1889	cold shock transcriptional regulator CspA	0.389066	3.47354e-17
VP1909	hypothetical protein	2.44333	1.38765e-12
VP1910	hypothetical protein	2.25178	3.02468e-14
VP1911	ABC transporter substrate-binding protein	2.19356	1.7366e-17
VP1921	GTP cyclohydrolase II	0.43869	6.5732e-12
VP1922	hypothetical protein	0.461781	1.35974e-05
VP1929	cytochrome c552	3.43264	5.58643e-39
VP1938	hypothetical protein	0.494943	1.93865e-15
VP1957	anthranilate synthase component II	2.18927	2.92432e-07
VP1970	intracellular septation protein A	0.411177	9.24398e-21
VP1984	two-component sensor	0.489869	3.32577e-09
VP1986	hypothetical protein	0.450946	0.0043459
VP1991	5-methyltetrahydropteroyltriglutamate--homocysteine S-methyltransferase	2.41084	7.08631e-11
VP1999	hypothetical protein	0.359376	2.26093e-10
VP2011	tetrathionate reductase subunit B	4.68093	5.24034e-15
VP2013	tetrathionate reductase complex subunit C	2.50266	3.44835e-05
VP2024	hypothetical protein	2.06111	1.8666e-10
VP2055	ACP S-malonyltransferase	2.24199	2.31562e-23
VP2060	Maf-like protein	0.476324	4.72346e-08
VP2067	uridine kinase	0.473844	4.88246e-13
VP2074	preprotein translocase SecA subunit-like protein	0.41507	1.43826e-12
VP2075	regulatory protein	0.335284	2.65867e-24
VP2079	ABC transporter permease	2.11794	1.99893e-11
VP2087	oligopeptide ABC transporter ATP-binding protein	2.02434	3.32773e-14
VP2088	oligopeptide transporter ATP-binding protein	2.19704	2.29911e-23
VP2089	oligopeptide ABC transporter permease	2.51574	5.04262e-25
VP2090	oligopeptide transporter permease	2.20017	1.63167e-11
VP2096	molybdenum cofactor biosynthesis protein A	0.472651	3.12503e-16
VP2114	ribonuclease T	0.447656	2.32998e-16
VP2120	short chain dehydrogenase	3.59477	6.62322e-44
VP2161	hypothetical protein	0.475095	7.64892e-09
VP2163	alkaline phosphatase	0.471023	0.00458338
VP2165	hypothetical protein	0.337629	7.25388e-08
VP2169	hypothetical protein	0.311756	3.90857e-16
VP2181	hypothetical protein	0.490172	7.79738e-07
VP2198	hypothetical protein	0.445377	3.0402e-12
VP2201	hypothetical protein	0.48891	5.0031e-08
VP2218	cytochrome c-type biogenesis protein CcmF	2.43751	1.20118e-17
VP2229	chemotaxis protein CheA	2.04501	8.28532e-17
VP2248	flagellar motor switch protein G	2.12193	6.9828e-14
VP2251	FlaM	2.15762	8.67697e-12
VP2257	flagellar protein FlaG	2.50054	1.18859e-23
VP2258	flagellin	2.14779	6.37179e-23
VP2265	outer membrane lipoprotein	0.454946	1.1638e-07
VP2270	D%2CD-carboxypeptidase-like protein	2.14624	2.11443e-12
VP2297	hypothetical protein	2.4742	5.27488e-16
VP2298	hypothetical protein	0.451993	2.16585e-11
VP2323	hypothetical protein	0.448904	2.30019e-08
VP2327	hypothetical protein	0.32039	5.69954e-08
VP2334	hypothetical protein	0.248166	1.18659e-42
VP2335	hypothetical protein	0.240312	5.96539e-13
VP2336	hypothetical protein	0.253826	1.58232e-14
VP2341	hypothetical protein	0.45284	2.81565e-07
VP2349	Na(+)-translocating NADH-quinone reductase subunit C	2.12486	9.77905e-19
VP2350	Na(+)-translocating NADH-quinone reductase subunit B	2.17249	6.81896e-18
VP2372	hypothetical protein	0.426338	6.24462e-06
VP2388	glycerol-3-phosphate dehydrogenase	2.82942	1.79637e-17
VP2424	hypothetical protein	0.493353	0.00533132
VP2432	smp protein	0.44704	0.000437824
VP2443	hypothetical protein	0.377364	5.80203e-05
VP2445	lipid carrier protein	2.28522	3.0795e-07
VP2447	protease	2.41744	1.21157e-11
VP2450	MarR family transcriptional regulator	0.363822	6.66212e-20
VP2467	outer membrane protein OmpU	0.460863	1.32782e-17
VP2494	hypothetical protein	0.34025	4.76653e-08
VP2519	pyruvate dehydrogenase subunit E1	2.07505	9.78513e-13
VP2580	L-aspartate oxidase	2.31172	2.54846e-28
VP2608	hypothetical protein	0.356514	8.43078e-15
VP2614	twitching motility protein PilT	2.13966	2.20469e-16
VP2649	hypothetical protein	0.35904	3.65657e-27
VP2650	hypothetical protein	0.286917	6.00935e-31
VP2681	manganese transporter	0.497632	8.49671e-09
VP2705	MSHA biogenesis protein MshK	2.11654	1.80783e-08
VP2723	hypothetical protein	0.490969	0.000711477
VP2725	phage shock protein G	2.20568	0.001027
VP2736	hypothetical protein	0.411724	1.43176e-12
VP2754	hypothetical protein	0.440824	0.00725585
VP2757	argininosuccinate synthase	2.56947	5.28959e-12
VP2764	bifunctional aspartate kinase II/homoserine dehydrogenase II	2.03789	1.69431e-12
VP2766	transcriptional repressor protein MetJ	0.355368	1.15572e-12
VP2780	hypothetical protein	0.318986	3.27479e-06
VP2786	glutathione-regulated potassium-efflux system ancillary protein KefG	0.474751	3.66602e-06
VP2796	arginine/ornithine succinyltransferase	2.15215	3.14259e-14
VP2798	para-aminobenzoate synthase component II	0.304911	1.83926e-28
VP2822	(Fe-S)-binding protein	0.454523	8.57043e-17
VP2836	TetR family transcriptional regulator	0.402513	1.17738e-16
VP2869	sodium/solute symporter	2.56371	4.28104e-24
VP2877	DNA polymerase III subunit epsilon	2.59889	2.20676e-22
VP2878	acetyl-CoA synthetase	2.24089	3.38724e-20
VP2881	acetyl-CoA carboxylase biotin carboxylase subunit	2.523	1.1969e-26
VP2888	sensory box/GGDEF family protein	0.429145	1.55842e-06
VP2898	phosphoribosylamine--glycine ligase	2.85337	2.05379e-28
VP2913	hypothetical protein	0.481079	5.0142e-16
VP2922	DNA-directed RNA polymerase subunit beta	2.07496	1.29267e-18
VP2933	hypothetical protein	0.482862	2.17593e-05
VP2963	hypothetical protein	0.345948	3.29788e-07
VP2978	hypothetical protein	2.32236	3.73836e-10
VP2982	hypothetical protein	2.1835	3.33976e-18
VP3003	guanosine pentaphosphate phosphohydrolase	2.30527	1.0273e-25
VP3024	sulfur carrier protein ThiS	2.33721	0.00553823
VP3038	DNA topoisomerase I-like protein	0.42617	2.49761e-14
VP3045	potassium transporter peripheral membrane component	2.06791	1.74476e-16
VP3046	potassium uptake protein TrkH	2.3502	3.69798e-12
VP3058	acetolactate synthase 2 catalytic subunit	2.3586	6.59662e-21
VP3079	16S rRNA methyltransferase GidB	2.16704	0.000309923
VPA0030	hypothetical protein	0.497798	1.11337e-05
VPA0094	hypothetical protein	0.481297	0.000216492
VPA0116	permease	2.4663	5.89749e-05
VPA0124	acetyltransferase	2.26464	6.42884e-10
VPA0129	phosphatidylglycerophosphatase B	0.395635	2.61982e-07
VPA0136	phosphomethylpyrimidine kinase	0.402292	0.000458185
VPA0139	PmbA-like protein	2.25962	1.56692e-16
VPA0142	hypothetical protein	0.460071	0.00186325
VPA0145	hypothetical protein	0.298554	1.05765e-17
VPA0193	hypothetical protein	0.430687	0.000141117
VPA0227	alkaline serine protease	4.21088	1.14173e-27
VPA0243	virK protein	0.176447	6.8028e-35
VPA0259	hypothetical protein	0.267771	3.40923e-09
VPA0318	outer membrane protein OmpV	0.258501	1.20145e-22
VPA0322	hypothetical protein	0.478566	0.00902826
VPA0329	muconate cycloisomerase I	3.66304	7.56645e-40
VPA0343	membrane fusion protein	2.08298	6.34331e-13
VPA0344	multidrug resistance protein	2.34083	1.90706e-16
VPA0360	hypothetical protein	0.352805	1.59105e-19
VPA0361	hypothetical protein	0.404452	3.25521e-06
VPA0369	LuxR family transcriptional regulator	0.460672	6.12958e-14
VPA0375	adenylosuccinate synthetase	4.73653	2.66845e-49
VPA0415	hypothetical protein	0.475398	8.6319e-11
VPA0417	hypothetical protein	0.407143	9.47265e-11
VPA0419	hypothetical protein	0.47703	0.0020236
VPA0441	integral membrane protein	2.41307	2.46321e-13
VPA0452	cytochrome b561	0.116887	2.37129e-46
VPA0458	hypothetical protein	0.492971	4.11617e-10
VPA0462	hypothetical protein	0.419386	1.55834e-12
VPA0464	TrkA family protein	3.01149	8.43139e-32
VPA0477	beta-lactamase	0.475254	0.000319956
VPA0483	hypothetical protein	0.479957	0.0149241
VPA0488	transmembrane protein	2.42094	9.18782e-14
VPA0495	AraC family transcriptional regulator	2.10372	4.73743e-05
VPA0499	hypothetical protein	0.39992	1.67767e-05
VPA0509	tyrosine-specific transport protein	0.458561	8.01438e-14
VPA0514	transmembrane protein	0.482023	1.43232e-06
VPA0526	OmpU	0.461121	2.17379e-08
VPA0527	outer membrane protein N	0.415583	1.08425e-19
VPA0531	AraC family transcriptional regulator	0.499423	1.45496e-08
VPA0532	hypothetical protein	0.361009	3.74118e-11
VPA0541	hypothetical protein	0.354476	1.39035e-05
VPA0551	hypothetical protein	0.446311	2.11802e-18
VPA0571	hypothetical protein	0.475343	0.000135129
VPA0582	hypothetical protein	0.355585	3.96525e-06
VPA0584	hypothetical protein	0.358662	5.43394e-11
VPA0588	hypothetical protein	2.14513	4.09639e-15
VPA0599	LysR family transcriptional regulator	0.461907	0.00012577
VPA0601	arylsulfatase regulator	0.463017	0.00470224
VPA0603	NodN-like protein	0.282981	5.6541e-09
VPA0628	cytochrome o ubiquinol oxidase subunit I	2.56073	1.92416e-05
VPA0633	hypothetical protein	0.472548	8.47425e-09
VPA0638	arginine transporter permease subunit ArtQ	2.02317	1.0178e-07
VPA0640	protocatechuate 3%2C4-dioxygenase beta chain protein	0.452859	3.49362e-05
VPA0646	pyruvate dehydrogenase E1 component subunit beta	2.39817	7.56893e-13
VPA0648	DOPA-dioxygenase-like protein	0.356519	3.29959e-19
VPA0652	hypothetical protein	2.10675	6.61383e-08
VPA0654	hypothetical protein	0.443752	1.77667e-20
VPA0655	hypothetical protein	0.363119	1.64788e-06
VPA0665	hypothetical protein	0.454585	0.00514037
VPA0678	hypothetical protein	0.424299	0.000479931
VPA0691	riboflavin deaminase	0.407281	0.000129896
VPA0694	hypothetical protein	2.09112	0.0103003
VPA0706	C4-dicarboxylate transporter DcuC	2.2278	4.19993e-20
VPA0713	hypothetical protein	0.460184	8.76807e-06
VPA0733	LysR family transcriptional regulator	0.445251	5.43037e-06
VPA0741	fimbrial protein Z transcriptional regulator	0.415422	0.000785566
VPA0743	response regulator VieB	0.446791	0.000402131
VPA0755	metalloproteinase	0.497605	1.88728e-05
VPA0757	hypothetical protein	0.40356	2.45366e-15
VPA0785	transcriptional regulator	0.477362	0.0011712
VPA0790	YhfP protein	0.34294	8.93378e-08
VPA0798	hypothetical protein	0.407059	1.94933e-13
VPA0801	glycine dehydrogenase	2.14123	5.83959e-12
VPA0810	hypothetical protein	0.38736	8.11525e-22
VPA0811	PTS system fructose-specific transporter subunit IIBC	2.108	1.97455e-13
VPA0817	hypothetical protein	0.311138	1.56547e-08
VPA0822	amino acid ABC transporter ATP-binding protein	0.480702	2.21718e-10
VPA0828	hypothetical protein	0.416882	4.26725e-10
VPA0859	lipase	2.13212	6.16432e-15
VPA0903	hypothetical protein	2.15932	0.00845509
VPA0910	phage-like protein	0.244599	8.95338e-10
VPA0911	hypothetical protein	0.468904	0.0125894
VPA0925	GGDEF family protein	0.48991	2.23597e-07
VPA0928	hypothetical protein	0.463871	8.96595e-09
VPA0955	outer membrane protein	0.398525	0.00159853
VPA0987	nitrite reductase large subunit	2.34031	4.07236e-10
VPA0995	hypothetical protein	0.391089	1.48117e-09
VPA0996	hypothetical protein	0.429673	0.00601026
VPA1008	hypothetical protein	2.24346	1.64853e-11
VPA1018	lipoprotein Blc	2.14422	1.10449e-12
VPA1050	hypothetical protein	0.324562	1.1564e-12
VPA1068	hypothetical protein	0.480414	0.000381287
VPA1072	hypothetical protein	0.466209	0.00441159
VPA1090	hypothetical protein	0.432095	0.00253004
VPA1092	hypothetical protein	0.372187	4.34027e-13
VPA1093	hypothetical protein	0.356977	3.5893e-09
VPA1119	enoyl-CoA hydratase/isomerase	3.03494	3.83893e-10
VPA1120	enoyl-CoA hydratase	2.0125	0.00136538
VPA1121	acyl-CoA dehydrogenase	2.58272	1.16658e-09
VPA1126	acyl-CoA carboxyltransferase beta chain	2.87558	1.75735e-19
VPA1127	enoyl-CoA hydratase/isomerase	2.43615	2.21772e-05
VPA1128	acyl-CoA carboxylase alpha chain	3.02279	9.42796e-21
VPA1129	hydroxymethylglutaryl-CoA lyase	2.72611	1.11014e-09
VPA1132	hypothetical protein	0.495512	0.00206043
VPA1150	high-affinity branched-chain amino acid transport permease	2.10608	4.52085e-10
VPA1151	ABC transporter membrane spanning protein	2.74429	1.49366e-21
VPA1164	hypothetical protein	0.466743	7.12299e-05
VPA1167	hypothetical protein	0.473665	1.78364e-12
VPA1181	transketolase	3.03495	2.76449e-39
VPA1183	hypothetical protein	0.379903	0.000180867
VPA1188	peptidyl-tRNA hydrolase domain protein	0.431194	1.66411e-08
VPA1191	multidrug efflux membrane fusion protein	0.438908	3.82134e-08
VPA1199	nitrate reductase catalytic subunit	2.03768	1.75386e-14
VPA1200	periplasmic nitrate reductase%2C cytochrome c-type protein	2.30857	1.19284e-18
VPA1210	hypothetical protein	0.415471	3.09884e-17
VPA1217	hypothetical protein	2.09162	1.00678e-08
VPA1231	hypothetical protein	0.323476	1.4445e-06
VPA1236	hypothetical protein	0.494081	0.000833756
VPA1258	hypothetical protein	0.452335	1.1579e-09
VPA1269	hypothetical protein	2.10851	3.02053e-09
VPA1271	thiol:disulfide interchange protein	0.47121	2.87925e-13
VPA1278	hypothetical protein	0.235257	2.05629e-18
VPA1279	diacylglycerol kinase	0.457998	0.00171998
VPA1284	hypothetical protein	0.230546	1.26279e-81
VPA1285	hypothetical protein	0.341014	5.72975e-05
VPA1287	transporter	0.440414	3.18312e-07
VPA1318	hypothetical protein	0.44654	1.27182e-13
VPA1332	transcriptional regulator ToxR	0.458616	6.26854e-15
VPA1333	hypothetical protein	0.399037	1.17144e-08
VPA1375	hypothetical protein	0.470018	0.00854781
VPA1427	CbbY family protein	0.415399	2.25856e-23
VPA1433	two-component sensor kinase	0.448706	5.21871e-08
VPA1448	hypothetical protein	0.417274	9.26531e-10
VPA1449	methyl-accepting chemotaxis protein	2.10059	5.06199e-19
VPA1475	purine nucleoside phosphorylase	2.6332	1.62992e-29
VPA1478	GGDEF family protein and	2.20694	2.87225e-12
VPA1486	quinol dehydrogenase periplasmic subunit	3.30735	8.68985e-25
VPA1491	hypothetical protein	0.428717	4.30308e-19
VPA1521	hypothetical protein	0.495001	0.000842156
VPA1535	flagellar motor switch protein G	2.27868	0.000705415
VPA1563	transcriptional regulator	0.492509	2.19144e-05
VPA1595	prolyl aminopeptidase	2.02745	1.22817e-10
VPA1599	hypothetical protein	0.480119	0.00136368
VPA1610	hypothetical protein	0.249516	3.82033e-51
VPA1613	hypothetical protein	2.44365	1.16271e-10
VPA1617	monofunctional biosynthetic peptidoglycan transglycosylase	0.297528	7.68354e-18
VPA1619	4-alpha-glucanotransferase	2.47313	1.1341e-15
VPA1620	maltodextrin phosphorylase	2.33125	0.000375465
VPA1638	pullulanase	2.06113	2.29613e-11
VPA1647	multidrug resistance protein D	3.39787	2.3241e-14
VPA1682	MarR family transcriptional regulator	0.479135	7.33856e-05
VPA1709	hypothetical protein	0.456539	0.0101522
VPA1711	hypothetical protein	2.13787	0.00133521
VPA1716	hypothetical protein	0.484377	1.6954e-09
VPA1726	bifunctional proline dehydrogenase/pyrroline-5-carboxylate dehydrogenase	2.10765	2.34502e-17
VPA1729	LuxR family transcriptional regulator	0.367703	1.31897e-19
VPAr02	23S ribosomal RNA	2.89672	2.23635e-05
VPAt14	tRNA-Gly	0.370852	0.000918664
VPt031	tRNA-Met	0.320381	1.95424e-10
VPt042	tRNA-Tyr	0.324751	2.45082e-06
VPt050	tRNA-Asn	0.313433	1.26901e-05
VPt060	tRNA-Arg	0.438292	0.000395295
VPt062	tRNA-Ser	0.488541	0.000611171
VPt063	tRNA-Phe	0.472932	0.00380285
VPt064	tRNA-Thr	0.421511	0.00139136
VPt065	tRNA-Phe	0.420778	0.000257286
VPt070	tRNA-Phe	0.370356	0.00018489
VPt071	tRNA-Thr	0.430288	0.00226235
VPt088	tRNA-Gly	0.441654	0.00760681
